# Supplementary material for: Clinical Features and Key Prognostic Indicators of Growth Hormone-Secreting Pituitary Adenomas: A Retrospective Study of 344 Cases
Source: Curr Oncol. 2026 May 27;33(6):310. doi: 10.3390/curroncol33060310 (PMC13298231; doi:10.3390/curroncol33060310)
Supplement: Supplementary file 1 [file curroncol-33-00310-s001.zip]

Archive with 1 entries (1 files):
- curroncol-4256592-supplementary.pdf
